# Supplementary material for: The Molecular Landscape of CASTLE: A Rare Thymus-like Head and Neck Cancer
Source: Int J Mol Sci. 2026 Apr 14;27(8):3501. doi: 10.3390/ijms27083501 (PMC13116657; doi:10.3390/ijms27083501)
Supplement: Supplementary file 1 [file ijms-27-03501-s001.zip]

Archive with 3 entries (3 files):
- Supplementary Tables.pdf
- Figure S1a.jpg
- Figure S1b.jpg
